# Supplementary material for: Serum-Derived Bovine Immunoglobulin Stimulates SCFA Production by Specific Microbes in the Ex Vivo SIFR® Technology
Source: Microorganisms. 2023 Mar 4;11(3):659. doi: 10.3390/microorganisms11030659 (PMC10053870; doi:10.3390/microorganisms11030659)
Supplement: Supplementary file 1 [file microorganisms-11-00659-s001.zip]

Archive with 1 entries (1 files):
- microorganisms-2216395-supplementary.pdf
